# Supplementary material for: Bio-Based Hotmelt Adhesives with Well-Adhesion in Water
Source: Polymers (Basel). 2021 Feb 23;13(4):666. doi: 10.3390/polym13040666 (PMC7927086; doi:10.3390/polym13040666)
Supplement: Supplementary file 1 [file polymers-13-00666-s001.zip]

Archive with 2 entries (2 files):
- Wet adhesion.mp4
- Wet adhesion (hot melt gun).mp4
